# Supplementary material for: Surface Modification of Porous Polyethylene Implants with an Albumin-Based Nanocarrier-Release System
Source: Biomedicines. 2021 Oct 16;9(10):1485. doi: 10.3390/biomedicines9101485 (PMC8533240; doi:10.3390/biomedicines9101485)
Supplement: Supplementary file 1 [file biomedicines-09-01485-s001.zip]

Archive with 1 entries (1 files):
- biomedicines-1383757-supplementary.pdf
